# Supplementary material for: Hybrid Nanocomposite Mini-Tablet to Be Applied into the Post-Extraction Socket: Matching the Potentialities of Resveratrol-Loaded Lipid Nanoparticles and Hydroxyapatite to Promote Alveolar Wound Healing
Source: Pharmaceutics. 2025 Jan 15;17(1):112. doi: 10.3390/pharmaceutics17010112 (PMC11769172; doi:10.3390/pharmaceutics17010112)
Supplement: Supplementary file 1 [file pharmaceutics-17-00112-s001.zip]

Archive with 1 entries (1 files):
- pharmaceutics-3396427-supplementary.pdf
